# Supplementary material for: Whole Genome Sequence of the Treponema Fribourg-Blanc: Unspecified Simian Isolate Is Highly Similar to the Yaws Subspecies
Source: PLoS Negl Trop Dis. 2013 Apr 18;7(4):e2172. doi: 10.1371/journal.pntd.0002172 (PMC3630124; doi:10.1371/journal.pntd.0002172)
Supplement: Table S1 — List of primers used for amplification of TP intervals for Fribourg-Blanc strain (primer coordinates, primer sequence, primer length, and TP interval size according to the Nichols strain, GenBank # AE000520.1). (XLS) [file pntd.0002172.s001.xls]

## Sheet: Supplement_TableS1
Supplement_Table S1:
List of primers used for amplification of TP intervals for Fribourg-Blanc strain (primer coordinates, primer sequence, primer length, and TP interval size according to the Nichols strain, GenBank # AE000520.1)
Pool	TP interval	Primer	Primer orientation	Primer coordinates		Primer sequence (5' - 3')	Primer length (bp)	PCR product size (bp)
1	TPI-1	ES-154R	F-forward	1135699	1135723	CGGCTGTATTTCGTTACTGTCTTGA	25	11757
		ES-72R	R-reverse	9444	9419	GGGTTTGGTAGTGACCTCTCTATGGT	26
1	TPI-2A	ES-71F	F	8920	8943	TCTCCCGAACGAGTTTCTAGTCTG	24	12502
		TP-2AR	R	21421	21402	TGCGAAAGCATGAAGTGTTC	20
1	TPI-2B	TP-2BF	F	21358	21377	AACAGCAGGCTCTTTCGGTA	20	7173
		ES-74R	R	28529	28503	AACTTAACGCTGCACATAGTACACACA	27
1	TPI-3	ES-73F	F	27975	27996	TGTTTTACCAGGTTGCAGGGAC	22	12126
		ES-115R	R	40100	40080	CGGAAAGAAATCCACACGGAG	21
1	TPI-4A	TPI-4AF	F	40080	40100	CTCCGTGTGGATTTCTTTCCG	21	6348
		TPI-4AR	R	46427	46407	GTCACGCTTCAAAATGGCGCC	21
1	TPI-4B	TPI-4BF	F	46405	46431	CAGGCGCCATTTTGAAGCGTGACATTT	27	7705
		ES-117R	R	54109	54085	GCGTTTGCATGGGTAAGACTAACTT	25
1	TPI-5A	TPI-5AF	F	53354	53376	CACCAATGAGAGAACGCATCAGC	23	12087
		TPI-5AR	R	65440	65418	GGTGGTACCGGCCAAACAGCACG	23
1	TPI-5B	TPI-5BF	F	64800	64822	CGCTACCACACCCTATCATACCG	23	12529
		ES-119R	R	77328	77304	TGAAAGTCAGCCTGTTGAGCTAGAC	25
1	TPI-6A	ES-118F	F	76498	76523	TCATCAAAAAGAAGTACGCTGTAGGG	26	9544
		TP-6AR	R	86041	86022	GCTTGTGTTCCCGTCGTAAT	20
1	TPI-6B	TP-6BF	F	85395	85414	CCGTTACCGTGACAGATCCT	20	5930
		ES-121R	R	91324	91304	CTCCTCCGCGTACTCCAAGAC	21
1	TPI-7A	TPI-7AF	F	90757	90776	GCGCCTGATGAAAGTTGACC	20	10792
		TPI-7AR	R	101548	101529	CACGCGCTTCCAAATAGTCC	20
1	TPI-7B	TPI-7BF	F	101432	101454	CGTGCACATGCACGCCAAACGCG	23	11998
		ES-123R	R	113429	113405	GTAAGAGCGCTTCTACATCCTCACA	25
1	TPI-8	ES-122F	F	113063	113088	GATTCTGCCGTTTTGGTAACTACTTG	26	5053
		ES-162F	R	118115	118092	TAACTCATGCCCAACAGTAGCTTG	24
1	TPI-9	ES-163R	F	117579	117602	GGATTGCTTTCTGTGTTTGAGACC	24	5351
		ES-151F	R	122929	122907	TTCACAGATTAACGGCATTGGAC	23
1	TPI-10	ES-152R	F	122504	122524	ACCGCGGAACGAATCAAGTAG	21	11261
		ES-43R	R	133764	133744	CAATACCCCATCTCTCCGAGC	21
4	TPI-11	ES-42F	F	133144	133167	TTATCAGCCTGAATCGTATGTCCC	24	12733
		ES-35F	R	145876	145853	ATGTGCAAGTACTCCAACCTCTCG	24
1	TPI-12A	ES-36R	F	145858	145880	GGTTGGAGTACTTGCACATGTGG	23	6652
		TPI-12AF	R	152509	152490	CCAGTCCTTCCTGTGTGGTT	20
1	TPI-12	TP0131-XL-F	F	150275	150294	AAGCTAAACGAGCCTCCACA	20	5399
		ES-50F	R	155695	155673	TCATACGTTTTTTCGCTCCACAC	23
1	TPI-13	ES-51R	F	154900	154921	TCTGCCTTACAGGTGACGTCCT	22	4761
		ES-25F	R	159660	159636	CTCCAATACACGAAACTATCTTGCG	25
1	TPI-14A	TPI-14AF	F	158912	158934	TGTATCTGCGTTCCTAATACACC	23	13048
		TPI-14AR	R	171959	171937	CGAATCGCTCGAATGCGTAGGTG	23
1	TPI-14B	TPI-14BF	F	171319	171338	AAGCCGACACAGCTCACTCC	20	13877
		TPI-14BR	R	185195	185176	CAACACACGCCTTTCAGCAG	20
1	TPI-15A	ES-113R	F	183634	183656	TGTATGTCGTGCAGTTCTAGCCC	23	9110
		TP-15AR	R	192743	192724	ATGGTCTTAACGGTGGCTTG	20
1	TPI-15B	TP-15BF	F	191747	191766	GAACTCCACGAGCTTTTTCG	20	14244
		ES-110F	R	205990	205967	CCTGCGCCTTTAAACTTAGGAGAG	24
1	TPI-16A	ES-111R	F	205606	205627	TCAAGCGTGAAAGATAGGGGTG	22	12376
		TPI-16AR	R	217981	217958	CGCCGCCGCACACTTTCTTCTCCT	24
1	TPI-16B	TPI-16BF	F	217547	217571	TGGGCAATGGAGGGGTGGTATGTCG	25	12363
		ES-44F	R	229909	229889	CGCCTTTGTACCCGAGCTTAC	21
1	TPI-17A	ES-45R	F	229251	229273	GAAGCAGAATGCTGTCTCTCGTG	23	14237
		TPI-17AR	R	243487	243468	TTAACTGCGCCAGCGACAAG	20
1	TPI-17B1 (FR1)	17B1-F	F	241347	241366	TCAAAAGAGGATTGCGAAGG	20	5284
		17B1-R1	R	246630	246611	ATGGTCATAGGATCGCTTGG	20
1	TPI-17B1 (F1R)	17B1-F1	F	245614	245633	AGTGTACGTGGGAAGGGATG	20	5045
		17B1-R	R	250658	250639	GCAGAGAGCGTTCCTTTGTC	20
1	TPI-17B2	TPI-17B2R	F	249074	249093	ACTGAGCGCGATGAAGAAAT	20	7411
		ES-77F	R	256484	256464	ATGGCGTACGTAGGTCCGTGT	21
2	TPI-19	ES-78R	F	255635	255655	GCGCAGTAAAAGAGGGACGAC	21	6413
		ES-56F	R	262047	262024	CATCATCACGTACAAACCATGAGG	24
2	TPI-20	ES-57R	F	261725	261745	CCTCTCGCGTTATTGAGGCTC	21	8493
		ES-75F	R	270217	270192	TACTAAGCTTCCTCATCATCGTCTCC	26
2	TPI-21A	21A-F	F	268732	268751	GCTTACCCTCGCTCTGTTGA	20	7541
		21A-R	R	276272	276253	GATAAAATCCGCGTGTCCTG	20
2	TPI-21C	21C-F	F	275915	275934	CGCGTCGGTATGTGTAAATC	20	12228
		21C-R	R	288142	288123	CAGCGAGAAAACCTGAATCC	20
2	TPI-21D	21D-F	F	287721	287740	GATGGGGAAGAAGGAGGAAG	20	5632
		21D-R	R	293352	293333	ACCGTCTCATTCTCGACCTG	20
2	TPI-23A	ES-109R	F	289715	289741	GTTTCGAACTGGAAAATACGTGTGTAC	27	10487
		TP-23AR	R	300201	300182	GCACGAACGTGCTGAAGATA	20
2	TPI-23B	TP-23BF	F	299479	299498	TGCTTCACTGATGCCAAAAG	20	8735
		ES-147F	R	308213	308192	GACAAGCGAGCGTGTAGGAGTC	22
2	TPI-24A	TPI-24AF	F	308192	308213	GACTCCTACTCGCTCGCTTGTC	22	8048
		TPI-24AR	R	316239	316219	ACTGCGGTGCCGCTCCACTGG	21
2	TPI-24B	TPI-24BF	F	316219	316242	CCAGTGGAGCGGCACCGCAGTTAC	24	9020
		ES-49R	R	325238	325217	CCGTGTGGTTCAAATCCAAACT	22
2	TPI-25A	ES-26F	F	325002	325023	TTCCGAGCCATATCTGCGTACT	22	5764
		TPI-25AR	R	330765	330739	CGTTTAATGTTCTGCGGCCGGTGTTTG	27
2	TPI-25B-A	TPI-25(B)newF	F	330289	330310	GGGCGCCTTCCGGCAGGACTCT	22	2001
		Nich323-R3	R	332289	332270	TGTGCTGCTTCTGGTTATGC	20
2	TPI-25B-B	Nich323-F2	F	332036	332055	GAAGACGCAAGCTCTACTGC	20	3821
		ES-47R	R	335856	335832	GGAACCACTATCTCCTTCGAGACAA	25
2	TPI-26	ES-46F	F	335558	335578	CGTCTCAATGGTCAGGACGTG	21	14792
		ES-102R	R	350349	350325	GCACTATGTATCTGGTCAGGAGCAC	25
2	TPI-27A	ES-101F	F	349567	349592	CCTTGTTATCATGGACGAAGTAGGAC	26	8870
		TP-27AR	R	358436	358417	AGTTTTTGGGGTTGTGCAAG	20
2	TPI-27B	TP-27BF	F	357271	357290	GTTTTGTTTGAAGGCGGTGT	20	8977
		ES-104R	R	366247	366225	GTAATGCTTGCTGCGACGATTAG	23
2	TPI-28A	ES-103F	F	365594	365615	TGAAATGTTACGCGCTAGAGGG	22	13925
		TPI-28AF	R	379518	379499	ACCTTACGCCAAAAACATGC	20
2	TPI-28B	TPI-28BR	F	377267	377286	GTTGTACGGGTCTCCTGCAT	20	11764
		ES-105R	R	389030	389008	GCAACCTCGTAGCCTTCACTTGT	23
2	TPI-29A	ES-33F	F	388990	389015	CAGATTGGTCAAATCTTGACAAGTGA	26	10992
		TP-29AR	R	399981	399962	GTTACGCGGGTCTTTGGTAA	20
2	TPI-29B	29B-F	F	396245	396264	GTGTGCGTGATGTTCCTCTG	20	9701
		29B-R	R	405945	405926	ACGACGCTTGGGATTAACTG	20
2	TPI-29C	29C-F	F	405701	405720	CCGCTACTTTTGCTTCGTTC	20	4899
		29C-R	R	410599	410580	GCGACTGCGGTAAACCTATC	20
2	TPI-30A	ES-69R	F	408201	408223	GTACAATCTCGATGAAAAGGGGC	23	9505
		TPI-30AF	R	417705	417686	GAGCAATCTTGTGCGTTTCA	20
2	TPI-30B	TPI-30BR	F	416848	416867	CACACGTGGAAAATGGACAG	20	12063
		ES-80R	R	428910	428890	ACATGGACCGCCTTCCTCATA	21
2	TPI-31A	ES-79F	F	427959	427984	TATACTGTTTTGGTAGATGGGGACGA	26	10405
		TPI-31AR	R	438363	438337	TTAGCGCGAGTGAGAAATCCCGACTGC	27
2	TPI-31B	TPI-31BF	F	437958	437984	GTGCGTCAGGCGTTGTTGTTGGTTTTG	27	9902
		ES-92R	R	447859	447838	ACTCAAACACCAACCCCCTCTC	22
2	TPI-32A	ES-91F	F	447397	447417	CACTTTCCTCCGAGGACGTGT	21	10655
		TPI-32AR	R	458051	458030	GCGCCGCACGACGATCAAATGA	22
2	TPI-32B	TPI-32BF	F	457658	458684	TGTGCCCGGCTATTGGGAGGTAGACAT	27	11107
		ES-94R	R	468764	468744	CTGCGCAACTGTTCCTCCATA	21
2	TPI-33A	ES-93F	F	468467	468488	TGATGTGATGCAAAGGGTTGAC	22	11795
		TPI-33AR	R	480261	480240	GCCATCACGTATGTGCGATGGC	22
2	TPI-33B (FR1)	33B-F	F	478327	478346	TTCTACCGATGTGCGTTCTG	20	6489
		33B-R1	R	484815	484796	ATACGGGAAAGGACACGTTG	20
2	TPI-33C (F2R2)	33C-F2	F	484363	484382	GAGATTTTTGCCGTGCATTC	20	8527
		33C-R2	R	492889	492870	GCTGCCGTATTCTGTTCACC	20
2	TPI-34A	34A-F	F	492652	492671	CGGCTTCAATTTTTCTCAGC	20	3702
		34A-R	R	496353	496334	CTGATGACGACCAAACAACG	20
2	TPI-34 (F3R3)	34-F3	F	495206	495225	ACCGCTACAAAGAGGATAGG	20	4751
		34-R3	R	499956	499937	TCTACGCACAAAGAAAGAGC	20
2	TPI-34B (F2R1)	34B-F2	F	498833	498852	GTTGCTTCTTCGGTCTGGTC	20	4730
		34B-R1	R	503562	503543	AAGGATTTGCGTGGAACTTG	20
2	TPI-36	ES-161R	F	501228	501251	GCAGCGCTTCAGGTGATAGTAGAG	24	6931
		ES-166F	R	508158	508136	CTGCAAGCGAATCACTAGGTGTC	23
3	TPI-37	ES-167R	F	507390	507414	CCTGCAGGGTACGTAAGTAGAGGAC	25	7040
		ES-146R	R	514429	514406	CGCTTTGATGAGGGAATAGAAGAC	24
3	TPI-38A	ES-97F	F	513763	513784	TGACCCAATGAAATGACCCTTC	22	10476
		TPI-38AF	R	524238	524219	GGATCAAAGGCAGGATTGAA	20
3	TPI-38B	TPI-38BR	F	524167	524186	CCACCTCCTGTTTACGCATT	20	12053
		ES-100R	R	536219	536195	CAGCATGGTCAGAAGCAATAGGTAG	25
3	TPI-39A	ES-106F	F	535637	535658	GGCAGGGTTACATGCTTGTCTC	22	11967
		TP-39AR	R	547603	547584	CGACACAACTGGGTTTTCCT	20
3	TPI-39B	TP-39BF	F	544758	544777	GTACGTTCGTGGTCGATCCT	20	11694
		ES-142R	R	556451	556430	TTTCTCACGGTGTCCCCTTATG	22
3	TPI-40	ES-58F	F	556159	556180	TTGGGTATCGCTTACACTCGGA	22	16322
		ES-81F	R	572480	572457	ACGTACGGGAATGAGGATGTACAC	24
3	TPI-41A	ES-82R	F	571737	571758	TCACCACCTTTGACAGTACCCC	22	8614
		TP-41AR	R	580350	580331	GATCACGTATGTGCGTCCAC	20
3	TPI-41B	TP-41BF	F	578860	578879	AAACCACCACCAGGAGTGAG	20	13186
		ES-85F	R	592045	592024	GTGAGTCATGGATCTGCGAGTG	22
3	TPI-42A	TPI-42AF	F	591445	591469	GTTCTGCCATGCGCACCGCCATACG	25	10127
		TPI-42AR	R	601571	601547	TGGCGGCTACCTTCGCAGAACTTGC	25
3	TPI-42B2	TPI-42BF	F	601025	601048	TGCAAAGCAAATATCGCAATGAGC	24	11204
		TPI-42BR2	R	612228	612207	ACATCATTGCAAGCATTATCCG	22
3	TPI-43A	ES-88R	F	611593	611615	GGATGGAAAATTCGTTGTACCCT	23	5578
		TPI-43AF	R	617170	617151	GCGTTTTCCTGTTGATTGGT	20
3	TPI-43D	TPI-43DF	F	616200	616219	ACGGTACAACGGAGAAATCG	20	3993
		TPI-43DR	R	620192	620173	CTGCTCGGTTAGGACTGGAC	20
3	TPI-43B	TPI-43BR	F	619214	619233	TACCGTCCATCTGTCCACAA	20	5301
		TPI-43BF	R	624514	624495	AGTTTTTCCCCCACTGCTTT	20
3	TPI-43C	TPI-43CR	F	624061	624080	ATGCCCTCTCTGCTACCTCA	20	7841
		ES-89F	R	631901	631880	CAAGCGCAGTAAAATCCCTCAG	22
3	TPI-44A	ES-143R	F	631372	631393	GCGTTTTTCCTGTTCTCCCTCT	22	9302
		TP-44AR	R	640673	640654	TGTGCTCTTTGCGTGATAGG	20
3	TPI-44B	TP-44BF	F	638558	638577	TATATGGACCCCCGCAATAA	20	11561
		ES-144F	R	650118	650095	GGACGCCTCACGTACGTAGATTAC	24
3	TPI-45	ES-145R	F	649247	649267	CGCATATGCAGCAGGACAAGT	21	10988
		ES-38F	R	660234	660214	AGCGGTAATGATCGGTGTGTG	21
3	TPI-46	ES-39R	F	660061	660083	CCTTTGCAGAAGAAATCGCATAG	23	7000
		ES-41F	R	667060	667040	AGTGCATAACGCGCTCTAGCA	21
3	TPI-47	ES-171F	F	666106	666126	GCATAACCGCGTGCTATACGA	21	2003
		ES-172R	R	668108	668088	AGCGCCTCTACATCCTCCATG	21
3	TPI-48	ES-37R	F	667268	667292	AGATCGTTCTTGCTATCTCCAATCA	25	11460
		ES-32F	R	678727	678707	CCGTAGCGCTTTGCTAAGGAC	21
3	TPI-49	ES-34R	F	678390	678411	GCCACTCACCTGAAGATTGGAC	22	10216
		ES-31F	R	688605	688583	TCGAAGCGAACCATTTTCCTAAT	23
3	TPI-50A	ES-68R	F	688593	688619	TGGTTCGCTTCGATTATCATAACTTAA	27	12508
		TP-50AR	R	701100	701081	CCTCTGCGAGCCTACGTATC	20
3	TPI-50B	TP-50BF	F	698465	698484	CGGGTACGTTTGGACTCTGT	20	10494
		ES-66F	R	708958	708935	GTTTGCGTACTGTACACCGAGTGA	24
3	TPI-52A	ES-67R	F	708207	708227	AGTCATTGCGTTTTTCTCGGG	21	8635
		TP-52AR	R	716841	716822	ATGTCCTCAACCACGTAGCC	20
3	TPI-52B	TP-52BF	F	715964	715983	ACCGTTTTCCAGTCGTATGC	20	7399
		ES-170R	R	723362	723340	GGTCAGATAGGACAAGGGGTCAC	23
3	TPI-53A	ES-23R	F	721173	721193	CATGACCGTTTCAAAGGGCTC	21	6093
		TP-53AR	R	727265	727246	GCAACCTCTCCTGTCAAAGC	20
3	TPI-53B	TP-53BF	F	726946	726965	ACCTTTACGACGTGGAATCG	20	10570
		ES-22F	R	737515	737494	CAGTTTGCTCTACCTGCGTCCT	22
3	TPI-54A	TPI-54AF	F	736214	736233	CGCCCATCAAGACAATCTCC	20	14555
		TPI-54AR	R	750768	750749	CTCGCTTGGAGAAACGCACT	20
3	TPI-54B	TPI-54BF	F	749283	749302	CTGCCTATCTTCCCGCACTG	20	11560
		TPI-54BR	R	760842	760823	CATGCTCCTTCCCTTTGTGC	20
4	TPI-55	ES-19R	F	759691	759711	GGGTTGTTTTGCCAGACGACT	21	12697
		ES-16F	R	772387	772364	GTATTACCGCAGTACGCTCAGTCC	24
4	TPI-56A	ES-15R	F	771591	771614	CCATCGTTACCGTTTTCTCTAGCA	24	7720
		TPI-56AF	R	779310	779291	TTCGCAGGATATTTGGAAGG	20
4	TPI-56D	TPI-56DF	F	778345	778364	CAGATAAGGAGGCGCTTGAG	20	2391
		TPI-56DR	R	780735	780716	AACTGGTATTCAGCCACGAG	20
4	TPI-56B	TPI-56BR	F	780020	780040	CGTTGCAATATTCGTCTTTCC	21	1017
		TPI-56BF	R	781036	781017	TAGCACAGGAGTTGCAGTCG	20
4	TPI-56C	TPI-56CR	F	780490	780509	ACCGCACGAAAGTATTCCAC	20	8562
		ES-14F	R	789051	789027	TGAAAATTCAGTAATGGAAGGGGTC	25
4	TPI-57A	ES-13R	F	788457	788480	CCGTCACTCATACAATTCCTCCTC	24	11814
		TPI-57AR	R	800270	800251	CAGAAGATGAGGGGGTGACG	20
4	TPI-57B	TPI-57BF	F	799350	799369	TGCCCATTTCATCAGCAACC	20	11349
		ES-10F	R	810698	810676	CCGGTCATTGATATGACGAGTGT	23
4	TPI-58	ES-9R	F	809864	809887	GACCTTTACCACAAACCTTCTCGA	24	12343
		ES-8F	R	822206	822183	CGCTGCACTGTACCACAAGTAGAC	24
4	TPI-59	ES-7R	F	821444	821468	CGTTTACCATTCTCGTCGAGGTACT	25	16482
		ES-6F	R	837925	837905	AATCAAGGCGATGTTCTTGGG	21
4	TPI-60	ES-5R	F	837556	837579	GGAAAAAAAAGCTACCTCACTCGG	24	21000
		ES-2F	R	858555	858531	AACCACATGGATGCAGTTACAGTGT	25
4	TPI-61	ES-1R	F	858127	858147	TCAAAGAACGCTCGGACACAC	21	17465
		ES-62F	R	875591	875565	GGTAGAACTATTGTCTGCGTCTCACAT	27
4	TPI-62A	TPI-62AF	F	874822	874844	GCTCTGCAGGGCTCGCTACATGG	23	13658
		TPI-62AR	R	888479	888456	CGACACGCCGACGCGTATGCAGTG	24
4	TPI-62B	TPI-62BF	F	888392	888414	GCGCCTCCTGGCATAGGGCAACC	23	13677
		ES-64F	R	902068	902043	CTCACCTTTTATGTCGGTGTAGATCC	26
4	TPI-63	ES-65R	F	901402	901426	GCCAGTATTGGAAAAAGTCATAGGG	25	14802
		ES-60F	R	916203	916183	CTCGCCACTCACCTTACACGA	21
4	TPI-64	ES-61R	F	915697	915718	TTTAATGCGGATCATGAGGTCC	22	11748
		ES-149F	R	927444	927422	GGTGCATTTTGCAGAGTCAAGAG	23
4	TPI-65A (F2R1)	65A-F2	F	924113	924132	CAATGGGAAGACCAGAGGAG	20	8850
		65A-R1	R	932962	932943	AGAATCCATCAACGCTCTGC	20
4	TPI-65B	TP-65BF	F	932750	932769	CATGGTTTTGCGGTAGAGGT	20	6977
		ES-129R	R	939726	939706	AAGGCTGCAGATGGTCCAAAG	21
4	TPI-66A	ES-128F	F	938830	938852	AATAGCCACGGGTCACTAGCATT	23	12037
		TPI-66AR	R	950866	950840	AACGCCGGGGATAAGGTCGGTGATAGA	27
4	TPI-66B	TPI-66BF	F	948932	948951	TTGGGTGCCTACCAGAATCG	20	13776
		TPI-66BR	R	962707	962688	CGGGAACGATAGACGCTGAC	20
4	TPI-67A	ES-130F	F	962044	962066	TGTGTGAGATTCAAATCCCAAGG	23	9680
		TPI-67-R1	R	971723	971704	GTCTCGGAAGTGGATTTGTC	20
4	TPI-67B	67B-F	F	969687	969706	GCAGGCTTACCAGCACCTAC	20	8191
		67B-R	R	977877	977858	AGTTTCGGGTGATTGGAGTG	20
4	TPI-67C	67C-F	F	976755	976774	AGTACCCCGCTGACAATCAC	20	8842
		67C-R	R	985596	985577	CAGCAGTGTATCGTGCGTTC	20
4	TPI-68A	ES-132F	F	985251	985271	CAGCAAGGGAAAATCCTCCAC	21	12108
		TPI-68AR	R	997358	997338	GAGTAAAGCTTGTGCCAACTG	21
4	TPI-68B	68B-F	F	996354	996373	TCGCTTTCTACCTCCTCCAG	20	9743
		68B-R	R	1006096	1006077	GCTTCTTCACTGGGATCGTC	20
4	TPI-68C	68C-F	F	1005757	1005776	GCTGCATCGTAGAGGGTTTG	20	8268
		68C-R	R	1014024	1014005	AGTACGTCCAGCCAATCCAG	20
4	TPI-69A	ES-134F	F	1007905	1007925	CCATCAGCACAAAGGGTGTGT	21	8187
		TPI-69AF	R	1016091	1016072	GTGCGTTGCACCCCTATACT	20
4	TPI-69B	TPI-69BR	F	1015866	1015885	CTGGGGTGTTCACTGACCTT	20	6792
		TPI69-BF	R	1022657	1022638	GTCAGGCGGTGTTCTATGGT	20
4	TPI-69C	TPI-69CR	F	1022179	1022198	CTCAGCTTCCGGCAAGATAC	20	4101
		TPI-69CF	R	1026279	1026260	GCTCACGAAGGAGGAGTACG	20
4	TPI-69D	TPI-69DR	F	1025521	1025540	GCACACCCCAACTGCTTAAT	20	7142
		ES-137R	R	1032662	1032639	CAGAGTGGACCCTCGTGTTCTTAG	24
4	TPI-70A	ES-136F	F	1031892	1031915	CCATACACATCCATGTACTCGCAC	24	7551
		TPI-70AR	R	1039442	1039419	AACGCGGTGCATCGGTCTGTCCAC	24
4	TPI-70B	TPI-70BF	F	1038942	1038967	AAGCCGGGGTCTCCATCGTCCATCTT	26	7252
		ES-157F	R	1046193	1046173	AGTATTTTGCGCGTAGGCGTC	21
4	TPI-71B	TP-71BF	F	1052540	1052559	CAAGCGCCAGAAGATACTCC	20	5178
		ES-139R	R	1057717	1057696	CGAGGATTTTGAGCATGCCTAG	22
4	TPI-72A	ES-138F	F	1056837	1056858	CGTAAGTGATCGCATGTCCCTC	22	8552
		TP-72AR	R	1065388	1065369	GTGATTCAACCAACGACGTG	20
4	TPI-72B	TP-72BF	F	1064583	1064602	GCAACCTTCGCTCTTTGTTC	20	8543
		ES-155F	R	1073125	1073105	CGTTTGAGCACGAAGGGTACC	21
4	TPI-73	ES-156R	F	1072338	1072361	CACGCTGGTAATTATGGGAGAGAC	24	10361
		ES-141R	R	1082698	1082678	TTGACCTAAGCAAGGGCACCT	21
4	TPI-74A	ES-140F	F	1082038	1082058	GCGGTCAACAAGGTAGGAAGC	21	13699
		TPI-74AR	R	1095736	1095717	CGCGCAGAAAAAGTGGAATG	20
4	TPI-74B	TPI-74BF	F	1095317	1095336	GCGGCATCGCAAGATATACG	20	13108
		ES-126F	R	1108424	1108402	CACAGCGAGTATTTAAGGGTGGG	23
4	TPI-75A	ES-127R	F	1107726	1107748	TTCTTGCCTTAATCTGTCCGAGC	23	7310
		TPI-75AF	R	1115035	1115016	TGGTGCGTCTTTCTTCTCCT	20
4	TPI-75B	TPI-75BR	F	1114098	1114117	ACAAAGGGCAAGAACACCAC	20	8210
		ES-124F	R	1122307	1122284	CACCTATCTTTGTGTGGTAGGGGA	24
4	TPI-76	ES-125R	F	1121473	1121493	ATACCATTCTTCCAGCCCCGT	21	1778
		ES-175R	R	1123250	1123229	CACCCTGACGGTGAGTCACTCA	22
4	TPI-77 (TP1030)	TP1030-XL-F2	F	1123649	1123668	GTATGAGCGCATGGAGAAGG	20	2384
		TP1030-XL-R2	R	1126032	1126013	GAACGGCGTCTTTCTGTACG	20
4	TPI-79	ES-176F	F	1125014	1125036	GTAACCGAATTTTGGGCACAAGT	23	5041
		ES-169R	R	1130054	1130033	GGACGTGCAGTTCCATCCTAAG	22
4	TPI-80	ES-165R	F	1128216	1128239	CTCAATGTGCTGTTTGTAGTCGGA	24	7949
		ES-153F	R	1136164	1136143	ACACTCCTCCTGCCTTGGAGAA	22
Sanger	TPI_3-4A	TPI_3-4A-F	F	39833	39852	GGTTTCTGGGCTTTTGTTGA	20	657
		TPI_3-4A-R	R	40489	40470	ATAGGGAGTGAGCGTGGATG	20
Sanger	TPI_4A-4B	TPI_4A-4B-F	F	46143	46162	CGAGAAAGACATGGACAGCA	20	676
		TPI_4A-4B-R	R	46818	46799	ACTGCAACGCTTTTTCATCC	20
Sanger	TPI_11(11C)-12(12A)	TPI_11-12-F	F	145581	145600	ATTGTGGCATTATCGGTCTG	20	632
		TPI_11-12-R	R	146212	146193	GCTTTCGTCTGTATTGCACA	20
Sanger	TPI_23B-24A	TPI_23B-24A-F	F	307895	307914	GCGGAGGTACGATGCTAAAG	20	607
		TPI_23B-24A-R	R	308501	308482	TCGGCATGACTCTTCTTGTG	20
Sanger	TPI_24A-24B	TPI_24A-24B-F	F	315859	315878	TGCCGTACATCCTCTCACTG	20	622
		TPI_24A-24B-R	R	316480	316461	AGGAACATTCATCGCCGTAG	20
Sanger	TPI_28B-29A	TPI_28B-29A-F	F	388691	388710	AGGCGGTTACTACGTTGCAC	20	685
		TPI_28B-29A-R	R	389375	389356	AGGAACATTCATCGCCGTAG	20
Sanger	TPI_49-50	TPI_49-50-F	F	688269	688288	CCCATTTTGACTCCTTCTCG	20	688
		TPI_49-50-R	R	688956	688937	CGTCCACGATTAAAACAGCA	20
